# Supplementary material for: The Neurotrophic Receptor Ntrk2 Directs Lymphoid Tissue Neovascularization during Leishmania donovani Infection
Source: PLoS Pathog. 2015 Feb 24;11(2):e1004681. doi: 10.1371/journal.ppat.1004681 (PMC4339582; doi:10.1371/journal.ppat.1004681)
Supplement: S1 Table — (XLSX) [file ppat.1004681.s005.xlsx]

## Sheet: Sheet1
	Name
NM_016844	28SRNA	28S RNA
NM_145509	5430435G22Rik	Rab7b
NM_013683	ABCB2	ABCB2
NM_011530	ABCB3	ABCB3
NM_007386.2	Aco1	Aco1
NM_001110204	ACVR1(ALK2)	ACVR1 (ALK2)
NM_007396	ACVR2A	ACVR2A
NM_007397	ACVR2B	ACVR2B
NM_009612	ACVRL1(ALK1)	ACVRL1 (ALK1)
NM_013464	AhR	AhR
NM_001165894	Akt1	Akt1
NM_007438	ALDOA	ALDOA
NM_007440	ALOX12	ALOX12
NM_007440	Alox12	arachidonate 12-lipoxygenase
NM_009660	ALOX15	ALOX15
NM_009662	Alox5	arachidonate 5-lipoxygenase
NM_104167	ANAC019	ANAC019
NM_009673.2	anxa5	anxa5
NM_007459	Ap2a2	alpha-adaptin
NM_007481.3	Arf6	Arf6
NM_007482	Arg1	Arg1
NM_133796	ARGHDIA	ARGHDIA
NM_177231.2	Arrb1	beta-Arrestin 1
NM_145429.4	Arrb2	beta-Arrestin 2
NM_104905	AT1G62250	AT1G62250
NM_001036207	AT1G75170	AT1G75170
NM_106286	AT1G76370	AT1G76370
NM_129890	AT2G43280	AT2G43280
NM_009733	Axin1	Axin1
NM_015732	Axin2	Axin2
NM_009735	B2M	B2M
NM_007393	b-actin	b-actin
NM_007522.2	Bad	BCL2-associated agonist of cell death (Bad)
NM_026505	BAMBI	BAMBI
NM_007527	BAX	BAX
NM_018866	BCA1	BCA1
NM_007631.2	bcl_1	bcl-1
NM_009740	BCL10	BCL10
NM_009741	BCL2	BCL2
NM_007546	BIK	BIK
NM_009755	BMP1	BMP1
NM_007553	BMP2	BMP2
NM_007554	BMP4	BMP4
NM_007555	BMP5	BMP5
NM_007556	BMP6	BMP6
NM_007557	BMP7	BMP7
NM_009758	BMPR1A(ALK3)	BMPR1A (ALK3)
NM_007560	BMPR1B(ALK6)	BMPR1B (ALK6)
NM_007561	BMPR2	BMPR2
NM_019568	BRAK	BRAK
NM_001037719	BTLA	BTLA
NM_007577	C5aR	C5aR
NM_122927	CAC2	CAC2
NM_001037747	card9	card9
NM_009807	Caspase1	Caspase 1
NM_007610	Caspase2	Caspase 2
NM_009810	Caspase3	Caspase 3
NM_007611	Caspase7	Caspase 7
NM_009812	Caspase8	Caspase 8
NM_015733	Caspase9	Caspase 9
NM_007798	cathepsinB	cathepsin B
NM_009983	cathepsinD	cathepsin D
NM_019861	cathepsinF	cathepsin F
NM_007801	cathepsinH	cathepsin H
NM_007802	cathepsinK	cathepsin K
NM_009984	cathepsinL	cathepsin L
NM_021281	cathepsinS	cathepsin S
NM_022325	cathepsinZ	cathepsin Z
NM_011329	CCL1	CCL1
NM_009912	CCR1	CCR1
NM_009915	CCR2	CCR2
NM_009914	CCR3	CCR3
NM_009916	CCR4	CCR4
NM_009917	CCR5	CCR5
NM_009835	CCR6	CCR6
NM_007719	CCR7	CCR7
NM_007720	CCR8	CCR8
NM_001037859	CD115	CD115
NM_001082960	CD11b	CD11b
NM_021334	CD11c	CD11c
NM_008369	CD123	CD123
NM_009841	CD14	CD14
NM_008404	CD18	CD18
NM_007639	CD1d1	CD1d 1
NM_007640	CD1d2	CD1d 2
NM_010818	CD200	CD200
NM_021325	CD200R1	CD200R1
NM_206535	CD200R2	CD200R2
NM_001128132	CD200R3	CD200R3
NM_207244	CD200R4	CD200R4
NM_013825	CD205	CD205
NM_001077189	CD32	CD32
NM_001111058	CD33	CD33
NM_007643	CD36	CD36
NM_013488	CD4	CD4
NM_011611	CD40	CD40
NM_011616	CD40L	CD40L
NM_009851	CD44	CD44
NM_010581	CD47	CD47
NM_007649	CD48	CD48
NM_008402	CD51	CD51
NM_016780	CD61	CD61
NM_009853	CD68	CD68
NM_001081110	CD8	CD8
NM_009855	CD80	CD80
NM_013489	CD84	CD84
NM_019388	CD86	CD86
NM_009861.2	Cdc42	Cdc42
NM_009893	CHORDIN	CHORDIN
NM_007575	CIITA	CIITA
NM_019985	CLEC1b	CLEC1b
NM_001042605	CLIP	CLIP
NM_001003908	Cltc	Clathrin
NM_008153.3	Cmklr1	chemokine-like receptor 1 (Cmklr1)
NM_013563	commongammachain	common gamma chain
AK138996.1	Cox1	Cytochrome c oxidase subunit I
AF378830.1	Cox2	cytochrome c oxidase subunit II (Cox2)
NM_028472	CROSSVEINLESS	CROSSVEINLESS
NM_007768	CRP	CRP
NM_007788.3	Csnk2a1	casein kinase 2, alpha 1 polypeptide (Csnk2a1)
NM_009975.2	Csnk2b	casein kinase 2, beta polypeptide (Csnk2b)
NM_001048179	CTACK	CTACK
NM_009987	CX3CR1	CX3CR1
NM_023158	CXCL16	CXCL16
NM_028593.2	Cybrd1	cybrd1
NM_011662	DAP12	DAP12
NM_027218	DCAR	DCAR
NM_001004159	DCAR1	DCAR1
NM_011999	DCIR	DCIR
NM_133238	DC-SIGN	DC-SIGN
NM_020008	Dectin-1	Dectin-1
NM_020001	Dectin2	Dectin2
NM_010051	Dkk-1	Dkk-1
NM_020265	Dkk-2	Dkk-2
NM_015814	Dkk-3	Dkk-3
NM_145592	Dkk-4	Dkk-4
NM_033042	DR3	DR3
NM_020275	DR5	DR5
NM_178589	DR6	DR6
NM_013642.3	Dusp1	dual specificity phosphatase 1 (Dusp1)
NM_010091	DVL1	DVL1
NM_007888	DVL2	DVL2
NM_007889	DVL3	DVL3
NM_010107	EFNA1	Mus musculus ephrin A1 (Efna1), transcript variant 1, mRNA
NM_010108	EFNA3	Mus musculus ephrin A3 (Efna3), mRNA
NM_007909	EFNA2	EFNA2
NM_007910	EFNA4	EFNA4
NM_207654	EFNA5	EFNA5
NM_010110	EFNB1	EFNB1
NM_010111	EFNB2	EFNB2
NM_007911	EFNB3	EFNB3
NM_011888	ELC	ELC
NM_009141	ENA78	ENA78
NM_007932	Endoglin	Endoglin
NM_011330	Eotaxin	Eotaxin
NM_019577	Eotaxin-2	Eotaxin-2
NM_001013412	Eotaxin-3	Eotaxin-3
NM_023580	EphA1	EphA1
NM_010139	EphA2	EphA2
NM_010140	EphA3	EphA3
NM_007936	EphA4	EphA4
NM_173447	EphB1	EphB1
NM_010142	EphB2	EphB2
NM_010144	EphB4	EphB4
NM_001159964	Eps15	Eps15
NM_010130	F4/80	F4/80
NM_010175	FADD	FADD
NM_007987	Fas	Fas
NM_010177	Fas-L	Fas-L
NM_001077189.1	Fcgr2b	Fcgr2b
NM_010188	FcgRIII	FcgRIII
NM_144559	FcGRIV	FcGRIV
NM_010184	FcRe	FcRe
NM_146187	FFAR2	FFAR2
NM_010197	FGF-1	FGF-1
NM_008006	FGF-2	FGF-2
NM_010203	FGF-5	FGF-5
NM_020509	FIZZ1	FIZZ1
NM_019739	Foxo1	FoxO1
NM_008039.2	Fpr2	formyl peptide receptor 2 (Fpr2)
NM_009142	Fractalkine	Fractalkine
NM_011046	FURIN	FURIN
NM_010244	FV1	FV1
NM_021457	Fzd1	Fzd1
NM_175284	Fzd10	Fzd10
NM_020510	Fzd2	Fzd2
NM_021458	Fzd3	Fzd3
NM_008055	Fzd4	Fzd4
NM_022721	Fzd5	Fzd5
NM_008056	Fzd6	Fzd6
NM_008057	Fzd7	Fzd7
NM_008058	Fzd8	Fzd8
NM_010246	Fzd9	Fzd9
NM_026446	GAIP	GAIP
NM_010305	Galphai1	Galpha i1
NM_008138	Galphai2	Galpha i2
NM_010306	Galphai3	Galpha i3
NM_010301	Galphaq/11	Galpha q/11
NM_008084	GAPDH	GAPDH
NM_030712	GCP2	GCP2
NM_009971	G-CSF	G-CSF
NM_010296	Gli1	Gli1
NM_001081125	Gli2	Gli2
NM_009969	GMCSF	GMCSF
NM_009970	GMCSFR	GMCSFR
NM_008143	GNB2L1	GNB2L1
NM_001134385	GPCR160	GPCR160
XM_916786	GPR15	GPR15	NM_001162955
NM_008159	GPR33	GPR33
NM_011823	GPR34	GPR34
NM_145066	GPR85	GPR85
NM_011824	GREMLIN	GREMLIN
NM_011825	GREMLIN2	GREMLIN2
NM_008176	GROa	GROa
NM_009140	GROb	GROb
NM_203320	GROg	GROg
NM_019827	Gsk3b	GSK3beta
NM_010368	GUSB	GUSB
NM_032541.1	Hamp	Hamp
NM_008229	HDAC2	HDAC2
NM_010411	HDAC3	HDAC3
NM_001077696	HDAC5	HDAC5
NM_027835	Helicard	Helicard
NM_010431	HIF1a	HIF1a
NM_176958	HIF1N	HIF1N
NM_010439	HMGB1	HMGB1
NM_010442	HMOX1	HMOX1
NM_010443	HMOX2	HMOX2
NM_013556	HPRT1	HPRT1
NM_007545	HRK	HRK
NM_008302	HSP90AB1	HSP90AB1
NM_010493	ICAM-1	ICAM-1
NM_010503	IFNa	IFNa
NM_206871	IFNa6	IFNa6
NM_010508	IFNaR1	IFNaR1
NM_010510	IFNb	IFNb
NM_008337	IFNg	IFNg
NM_010511	IFNgR1	IFNgR1
NM_008338	IFNgR2	IFNgR2
NM_030707	IgSR	IgSR
NM_010544	IHH	IHH
NM_010908	IKBb	IKBb
NM_010546	IKK2b	IKK2b
NM_010548	IL10	IL10
NM_008348	IL10Ra	IL10Ra
NM_008349	IL10Rb	IL10Rb
NM_008351	IL12p35	IL12p35
NM_008352	IL12p40	IL12p40
NM_008353	IL12Rb1	IL12Rb1
NM_008354	IL12Rb2	IL12Rb2
NM_008355	IL13	IL13
NM_133990	IL13Ra1	IL13Ra1
NM_008356	IL13Ra2	IL13Ra2
NM_010552	IL17A	IL17A
NM_019508	IL17B	IL17B
NM_145856	IL17F	IL17F
NM_008360	IL18	IL18
NM_008365	IL18R1	IL18R1
NM_008361	IL1b	IL1b
NM_008362	IL1R	IL1R
NM_031167	IL1RA	IL1RA
NM_021782	IL21	IL21
NM_031252	IL23p19	IL23p19
NM_144548	IL23R	IL23R
NM_016671	il27ra	il27ra
NM_008367	IL2Ra	IL2Ra
NM_021283	IL4	IL4
NM_001008700	IL4Ra	IL4Ra
NM_031168	IL6	IL6
NM_178241	IL8receptor_alpha	IL8 receptor, alpha
NM_009909	IL8receptor_beta	IL8 receptor, beta
NM_008380	INHbA	INHbA
NM_013566	integrinb7	integrin b7
NM_172944	intrgrinaE	intrgrin aE
NM_021274	IP10	IP10
NM_008363	IRAK1	IRAK1
NM_029926	IRAK4	IRAK4
NM_028679	IRAK-M	IRAK-M
NM_022655.3	Ireb2	ireb2
NM_016849	IRF3	IRF3
NM_016850	IRF7	IRF7
NM_008392.1	Irg1	IRG1
NM_019494	ITAC	ITAC
NM_008395	Itchy	Itchy
NM_010577	ItgA5	ItgA5
NM_010580	ItgB5	ItgB5
NM_021359	ItgB6	ItgB6
NM_146145	JAK1	JAK1
NM_008413	JAK2	JAK2
NM_010589	JAK3	JAK3
NM_016751	KCR	KCR
NM_001113474	LAIR1	LAIR1
NM_010684	Lamp1	Lamp1
NM_001017959	LAMP-2CD107b	LAMP-2 CD107b
NM_144943	Langerin	Langerin
NM_008491.1	Lcn2	Lcn2
NM_010699	LDHA	LDHA
NM_146146	LeptinR	Leptin R
NM_019418	LIGHT	LIGHT
NM_133792.2	LPLA2	LPLA2
NM_010736	LTbR	LTbR
NM_008462	Ly49B	Ly49B
NM_008510	Lymphotaxin	Lymphotaxin
NM_010735	Lymphotoxin-a	Lymphotoxin-a
NM_008518	Lymphotoxin-b	Lymphotoxin-b
NM_001111096	Lyn	Lyn
NM_010515	M6R	M6R
NM_010766	MARCO	MARCO
NM_010819	MCL	MCL
NM_008562	Mcl-1	Mcl-1
NM_011333	MCP1	MCP1
NM_021443	MCP2	MCP2
NM_013654	MCP3	MCP3
NM_009137	MDC	MDC
NM_020279	MEC	MEC
NM_008587	MerTK	MerTK
NM_010796	MGL1	MGL1
NM_177686	MICL_CLL-1	MICL, CLL-1
NM_010798	MIF	MIF
NM_008599	MIG	MIG
NM_019948	Mincle	Mincle
NM_011337	MIP1aS	MIP1aS
NM_013652	MIP1b	MIP1b
NM_016960	MIP3a	MIP3a
NM_008605	MMP12	MMP12
NM_008607	MMP13	MMP13
NM_008608	MMP14	MMP14
NM_013599	MMP9	MMP9
NM_008209	Mr1	Mus musculus major histocompatibility complex, class I-related (Mr1), mRNA.
NM_008625	Mrc1	Mus musculus mannose receptor, C type 1 (Mrc1), mRNA
NM_008626	MRC2	MR C2
NM_009074.2	Mst1r	Mst1r
NM_010851	MyD88	MyD88
NM_023785	NAP2	NAP2
NM_010893	NEU1	NEU1
NM_015750	NEU2	NEU2
NM_016720	NEU3	NEU3
NM_173772	NEU4	NEU4
NM_028728	NFAM-1	NFAM-1
NM_010907.2	Nfkbia	Nfkbia
NM_008690.3	Nfkbie	Nfkbie
NM_145827	NLRP3	NLRP3
NM_172729	NOD1	NOD1
NM_145857	NOD2	NOD2
NM_008711	NOGGIN	NOGGIN
NM_023144	NONO	NONO
NM_010927	NOS2	NOS2
NM_013612	Nramp1	Nramp1
NM_008732	Nramp2	Nramp2
NM_027571	P2Y12	P2Y12
NM_028808	P2Y13	P2Y13
NM_133200	P2Y14	P2Y14
NM_010876	p47phox	p47phox
XM_129214	PCSK5	PCSK5	NM_001163144
XM_355911	PCSK6	PCSK6	NM_011048
NM_008794	PCSK7	PCSK7
NM_011062	Pdpk1	PDK-1
NM_019932	PF4	PF4
NM_008827	PGF	PGF
NM_008828	PGK1	PGK1
NM_146194	Picalm	Picalm
NM_001099276.2	Pik3c2b	Pik3c2b
NM_001077495.1	Pik3r1	Pik3r1
NM_153510	PILR-a	PILR-a
NM_008842	PIM1	PIM1
NM_011087	PIR-A1	PIR-A1
NM_011089	PIR-A2	PIR-A2
NM_011095	PIR-B	PIR-B
AF148880	PIR-B	PIR-B
NM_011113	PLAUR	PLAUR
NM_008876	PLD2	PLD2
NM_011116	PLD3	PLD3
NM_178911	PLD4	PLD4
NM_011636.2	Plscr1	Plscr1
NM_008880.2	Plscr2	Plscr2
NM_178711.3	Plscr4	Plscr4
NM_011134	Pon1	Pon1
NM_183308.2	Pon2	Pon2
NM_011144	PPARa	PPARa
NM_011145	PPARb/d	PPARb/d
NM_001127330	PPARg	PPARg
NM_008907	PPIA	PPIA
NM_008857	Prkci	PKCiota
NM_001039079.1	Prkcz	PKCzeta
NM_001146120.1	Psap	Psap
NM_008957	Ptch1	Ptch1
NM_022415.3	Ptges	Ptges
NM_133783	PTGES(2)	PTGES(2)
NM_008987	PTX3	PTX3
NM_011355	PU.1	PU.1
NM_025887.4	Rab5a	Rab5a
NM_177411.4	Rab5b	Rab5b
NM_024456.4	Rab5c	Rab5c
NM_009005.2	Rab7	Mus musculus RAB7, member RAS oncogene family (Rab7), mRNA.
NM_144875.2	Rab7l1	Mus musculus RAB7, member RAS oncogene family-like 1 (Rab7l1)
NM_009399	RANK	RANK
NM_011613	RANKL	RANKL
NM_013653	RANTES	RANTES
NM_009024	RARa	RARa
NM_009045	RelA	RelA
NM_009046	RelB	RelB
NM_022984	Resistin	Resistin
NM_177740	RGMA	RGMA
NM_178615	RGMB	RGMB
NM_027126	RGMC	RGMC
NM_172689	RIG-I	RIG-I
NM_001029938	Rilp	RILP
NM_013846	Ror2	Ror2
NM_025919	RPL11	RPL11
NM_009438	RPL13A	RPL13A
NM_009078	RPL19	RPL19
NM_172086	RPL32	RPL32
NM_011296	RPS18	RPS18
NM_024277	RPS27A	RPS27A
NM_009097	RSK1	RSK1
NM_148945	RSK2	RSK2
NM_011299	RSK3	RSK3
NM_001111021	Runx-1	Runx-1
NM_009107	RXRg	RXRg
NM_153790	SCARF2	SCARF2
NM_021704	SDF1a/b	SDF1a/b
NM_023281	SDHA	SDHA
NM_013834	sFRP1	sFRP1
NM_009144	sFRP2	sFRP2
NM_011356	sFRP3	sFRP3
NM_016687	sFRP4	sFRP4
NM_009170	SHH	SHH
NM_011426	Siglec-1	Siglec-1
NM_145581	Siglec-5	Siglec-5
NM_031181	siglec-e	siglec-e
NM_172900	Siglec-g	Siglec-g
NM_178706	Siglec-H	Siglec-H
NM_026972	SIGNR1	SIGNR1
NM_007547	SIRPa	SIRPa
NM_001002898	Sirpb1a	SIRPbeta
NM_011124	SLC	SLC
NM_016917.2	Slc40a1	Slc40a1
NM_008539	SMAD1	SMAD1
NM_008540	SMAD4	SMAD4
NM_008541	SMAD5	SMAD5
NM_008542	SMAD6	SMAD6
NM_001042660	SMAD7	SMAD7
NM_176996	Smo	Smo
NM_011421	SMPD1	SMPD1
NM_028035	SNX10	SNX10
NM_009896	SOCS1	SOCS1
NM_007706	SOCS2	SOCS2
NM_007707	SOCS3	SOCS3
NM_013671	SOD2	SOD2
NM_025312	SOSTDC1	SOSTDC1
NM_009238	Sox-4	Sox-4
NM_013672	SP1	SP1
NM_031195	SR1	SR1
NM_001025395	Src	src
NM_009177	ST3Gal1	ST3Gal1
NM_009179	ST3Gal2	ST3Gal2
NM_009176	ST3Gal3	ST3Gal3
NM_009178	ST3Gal4	ST3Gal4
NM_001035228	ST3Gal5	ST3Gal5
NM_145933	ST6Gal1	ST6Gal1
NM_172829	ST6Gal2	ST6Gal2
NM_011371	ST6Galnac1	ST6Galnac1
NM_009180	ST6Galnac2	ST6Galnac2
NM_011372	ST6Galnac3	ST6Galnac3
NM_011373	ST6Galnac4	ST6Galnac4
NM_012028	ST6Galnac5	ST6Galnac5
NM_001025311	ST6Galnac6	ST6Galnac6
NM_011374	ST8Sia1	ST8Sia1
NM_009181	ST8Sia2	ST8Sia2
NM_009182	ST8Sia3	ST8Sia3
NM_009183	ST8Sia4	ST8Sia4
NM_153124	ST8Sia5	ST8Sia5
NM_145838	ST8Sia6	ST8Sia6
NM_009283	STAT1	STAT1
NM_019963	STAT2	STAT2
NM_213659	STAT3	STAT3
NM_011487	STAT4	STAT4
NM_011488	STAT5A	STAT5A
NM_011489	STAT5B	STAT5B
NM_001113563	STAT5B(2)	STAT5B (2)
NM_009284	STAT6	STAT6
NM_011518	Syk	Syk
NM_011332	TARC	TARC
NM_011603	TBP1	TBP1
NM_009138	TECK	TECK
M30819.1	TF	TF
NM_011638	TFRC	TFRC
NM_011638.3	Tfrc	Tfrc
NM_011577	TGFb1	TGFb1
NM_009367	TGFb2	TGFb2
NM_009368	TGFb3	TGFb3
NM_009370	TGFbR1	TGFbR1
NM_009371	TGFbR2	TGFbR2
NM_011578	TGFbR3	TGFbR3
NM_173394	TICAM2/TRAM	TICAM2/TRAM
NM_001044384	TIMP1	TIMP1
NM_011594	TIMP2	TIMP2
NM_011595	TIMP3	TIMP3
NM_080639	TIMP4	TIMP4
NM_054096	TIRAP	TIRAP
NM_030682	TLR1	TLR1
NM_205819	TLR11	TLR11
NM_205823	TLR12	TLR12
NM_205820	TLR13	TLR13
NM_011905	TLR2	TLR2
NM_126166	TLR3	TLR3
NM_021297	TLR4	TLR4
NM_016928	TLR5	TLR5
NM_011604	TLR6	TLR6
NM_133211	TLR7	TLR7
NM_133212	TLR8	TLR8
NM_031178	TLR9	TLR9
NM_013693	TNF	TNF
NM_011609	TNFR1	TNFR1
NM_011610	TNFR2p75	TNFR2 p75
NM_178931	TNFRSF14	TNFRSF14
NM_009425	tnfsf10	tnfsf10
AB250295	Toca_1	TOCA-1
NM_023764	TOLLIP	TOLLIP
NM_001033161	TRADD	TRADD
NM_174989	TRIF	TRIF
NM_029077	TRIM14	TRIM14
NM_019453	TRIM20	TRIM20
NM_009277	TRIM21	TRIM21
NM_009546	TRIM25	TRIM25
NM_009054	TRIM27	TRIM27
NM_018880	TRIM3	TRIM3
NM_009099	TRIM30	TRIM30
NM_030684	TRIM34	TRIM34
NM_029979	TRIM35	TRIM35
NM_001013616	TRIM6	TRIM6
NM_053100	TRIM8	TRIM8
NM_023279	TUBB3	TUBB3
NM_009451	TUBB4	TUBB4
NM_023053	TWSG1	TWSG1
NM_018793	TYK2	TYK2
XM_001471699	UBC	UBC
NM_009498.4	VAMP3	VAMP3
NM_009504	VDR	VDR
NM_001110268.1	VEGF_A	VEGF-A
NM_001025250	VEGFa	VEGFa
NM_011697	VEGFb	VEGFb
NM_009506	VEGFc	VEGFc
NM_016800.3	Vti1b	Vti1b
NM_175546	Wdfy2	WDFY2
NM_011915	WIF	WIF
NM_018865	Wisp1	Wisp1
NM_021279	WNT1	WNT1
NM_009518	WNT10A	WNT10A
NM_011718	WNT10B	WNT10B
NM_009519	WNT11	WNT11
NM_053116	WNT16	WNT16
NM_023653	WNT2	WNT2
NM_009520	WNT2B	WNT2B
NM_009521	WNT3	WNT3
NM_009522	WNT3A	WNT3A
NM_009523	WNT4	WNT4
NM_009524	Wnt5a	Wnt5a
NM_009525	WNT5B	WNT5B
NM_009526	WNT6	WNT6
NM_009527	WNT7A	WNT7A
NM_009528	Wnt7b	Wnt7b
NM_009290	WNT8A	WNT8A
NM_011720	WNT8B	WNT8B
NM_139298	WNT9A	WNT9A
NM_011719	WNT9B	WNT9B
NM_009688.2	Xiap	XIAP
NM_009892	YM1	YM1
