# Supplementary material for: The Neurotrophic Receptor Ntrk2 Directs Lymphoid Tissue Neovascularization during Leishmania donovani Infection
Source: PLoS Pathog. 2015 Feb 24;11(2):e1004681. doi: 10.1371/journal.ppat.1004681 (PMC4339582; doi:10.1371/journal.ppat.1004681)
Supplement: S2 Table — (XLSX) [file ppat.1004681.s006.xlsx]

## Sheet: Sheet1
Gene	RefSeq accession number	Fold change target/control
28SRNA	NM_016844	0.895456
5430435G22Rik	NM_145509	0.880144
Aco1	NC_000070	0.984677
ACVR1(ALK2)	NM_001110204	0.824462
ACVR2A	NM_007396	1.08616
Akt1	Akt1	1.56843
ALDOA	NM_007438	0.708827
ALOX15	NM_009660	0.500111
Alox5	Alox5	0.480958
Ap2a2	Ap2a2	0.966411
Arf6	Arf6	1.76329
Arg1	NM_007482	0.436097
ARGHDIA	NM_133796	2.72218
Arrb1	Arrb1	0.835555
Arrb2	Arrb2	0.739132
b-actin	NM_007393	1.78178
B2M	NM_009735	1.85206
BAX	NM_007527	0.711635
BCA1	NM_018866	0.687643
bcl_1	bcl_1	0.680244
BCL10	NM_009740	1.17905
BCL2	NM_009741	0.962223
BMP1	NM_009755	1.33415
BMP4	NM_007554	0.943541
BMP5	NM_007555	1.02835
BMPR1A(ALK3)	NM_009758	1.71784
BMPR1B(ALK6)	NM_007560	0.790112
BMPR2	NM_007561	1.22619
CAC2	NM_122927	1.31474
Caspase1	NM_009807	1.79128
Caspase2	NM_007610	1.20013
Caspase7	NM_007611	2.32159
cathepsinB	NM_007798	0.896802
cathepsinD	NM_009983	0.471218
cathepsinF	NM_019861	0.728298
cathepsinH	NM_007801	0.817521
cathepsinL	NM_009984	1.00341
cathepsinS	NM_021281	1.18458
cathepsinZ	NM_022325	0.800116
CCL1	NM_011329	2.17001
CCR1	NM_009912	0.420763
CCR3	NM_009914	1.48949
CCR5	NM_009917	1.28555
CCR7	NM_007719	0.834734
CD115	NM_001037859	1.08064
CD11b	NM_001082960	0.981918
CD123	NM_008369	1.08263
CD14	NM_009841	0.450228
CD18	NM_008404	0.854233
CD1d1	NM_007639	1.29737
CD200R4	NM_207244	1.42651
CD32	NM_001077189	0.572359
CD36	NM_007643	0.814606
CD4	NM_013488	1.07017
CD40L	NM_011616	0.735172
CD44	NM_009851	0.901963
CD47	NM_010581	1.16321
CD48	NM_007649	1.38573
CD61	NM_016780	1.66535
CD68	NM_009853	0.856621
CD80	NM_009855	1.40572
CD84	NM_013489	0.835953
CD86	NM_019388	1.15699
Cdc42	Cdc42	1.4029
CHORDIN	NM_009893	1.00604
CIITA	NM_007575	0.846445
CLEC1b	NM_019985	1.43394
CLIP	NM_001042605	0.888241
Cltc	Cltc	1.96842
Cmklr1	Cmklr1	0.680088
commongammachain	NM_013563	0.806478
Cox1	19224	0.98775
Cox2	19225	1.60345
Csnk2a1	Csnk2a1	1.11242
CXCL16	NM_023158	1.65159
DAP12	NM_011662	1.29667
DC-SIGN	NM_133238	1.13873
DCAR	NM_027218	2.15984
DCAR1	NM_001004159	1.64786
DCIR	NM_011999	1.60198
Dectin-1	NM_020008	0.935324
Dectin2	NM_020001	2.68675
Dkk-1	NM_010051	1.26792
Dkk-4	NM_145592	0.818892
DR3	NM_033042	0.806201
DR6	NM_178589	0.944973
Dusp1	Dusp1	2.33848
DVL1	DVL1	0.762442
DVL2	DVL2	0.875691
DVL3	DVL3	0.95442
EFNA5	NM_007910	0.731178
Endoglin	NM_007932	1.26387
Eotaxin-2	NM_019577	0.866438
EphA2	NM_010139	0.673023
EphA3	NM_010140	0.64
Eps15	Eps15	0.994519
F4/80	NM_010130	0.908145
Fcgr2b	Fcgr2b	1.27723
FcGRIV	NM_144559	2.04351
FFAR2	NM_146187	1.5639
FIZZ1	NM_020509	0.760192
Foxo1	Foxo1	1.1721
Fpr2	Fpr2	2.85192
FURIN	NM_011046	1.32612
Fzd1	Fzd1	1.47276
Fzd5	NM_022721	1.38124
Fzd6	Fzd6	0.824389
Fzd7	Fzd7	2.11567
Galphai2	NM_008138	0.779666
Galphaq/11	NM_010301	1.1024
GAPDH	NM_008084	0.586252
Gli2	Gli2	1.48219
GMCSFR	NM_009970	0.806469
GPCR160	NM_001134385	1.03602
GPR15	XM_916786	0.868246
GPR33	NM_008159	1.4374
GPR85	NM_145066	0.52
GREMLIN	NM_011824	0.974356
GREMLIN2	NM_011825	0.997879
GROb	NM_009140	0.881384
GROg	NM_203320	0.749858
HDAC5	NM_001077696	0.998971
HIF1N	NM_176958	-2.22922
HMGB1	NM_010439	0.736785
HMOX1	NM_010442	1.38137
HMOX2	NM_010443	0.964888
HPRT1	NM_013556	1.12691
HRK	NM_007545	1.28631
HSP90AB1	NM_008302	1.3786
ICAM-1	NM_010493	1.28783
IFNa	NM_010503	0.607034
IFNb	NM_010510	2.1307
IFNgR1	NM_010511	0.750722
IFNgR2	NM_008338	1.40643
IgSR	NM_030707	1.17326
IHH	IHH	0.978335
IKBb	NM_010908	0.768032
IL13	NM_008355	1.00892
IL17B	NM_019508	1.8815
IL18	NM_008360	3.42321
IL1b	NM_008361	2.72085
IL1R	NM_008362	0.367923
IL1RA	NM_031167	0.384588
IL2Ra	NM_008367	1.45718
IL10Rb	NM_008349	0.64
IL8receptor_alpha	NM_178241	1.21471
IL8receptor_beta	NM_009909	0.904797
integrinb7	NM_013566	0.888678
IP10	NM_021274	2.13142
IRF3	NM_016849	1.05924
Irg1	Irg1	0.857731
LAMP-2CD107b	NM_001017959	0.57449
Lamp1	NM_010684	0.743708
Lcn2	Lcn2	2.03267
LeptinR	NM_146146	1.0362
LIGHT	NM_019418	1.08409
LPLA2	LPLA2	1.36319
Ly49B	NM_008462	1.51478
Lymphotaxin	NM_008510	0.38927
Lymphotoxin-a	NM_010735	1.00278
Lyn	NM_001111096	0.991185
MARCO	NM_010766	1.00044
MCL	NM_010819	0.677689
Mcl-1	NM_008562	1.0092
MCP1	NM_011333	1.23972
MCP2	NM_021443	0.666046
MCP3	NM_013654	0.57
MDC	NM_009137	0.70497
MGL1	NM_010796	0.819329
MICL_CLL-1	NM_177686	1.83913
MIF	NM_010798	0.92299
MIG	NM_008599	3.77311
Mincle	NM_019948	0.917041
MIP1aS	NM_011337	0.948947
MIP1b	NM_013652	2.73567
MIP3a	NM_016960	0.536655
MR1	NM_008209	2.70802
MRC1	NM_008625	1.11705
MRC2	NM_008626	0.537961
MyD88	NM_010851	1.82854
NAP2	NM_023785	0.756235
NEU2	NM_015750	1.05307
Nfkbia	Nfkbia	1.74326
Nfkbie	Nfkbie	1.91411
NOD1	NM_172729	1.23447
NONO	NM_023144	1.05306
Nramp1	NM_013612	0.788721
P2Y12	NM_027571	1.74613
P2Y13	NM_028808	1.39273
P2Y14	NM_133200	1.08338
p47phox	NM_010876	1.0074
PF4	NM_008827	0.875419
PGK1	NM_008828	0.978174
Pik3r1	Pik3r1	1.54274
PILR-a	NM_153510	1.07589
PIR-A1	NM_011087	1.20853
PIR-A2	NM_011089	1.43693
PIR-B	NM_011095	1.12091
PIR-B	AF148880	0.99116
PLAUR	NM_011113	2.53216
PLD3	NM_011116	0.860669
PLD4	NM_178911	0.825014
Plscr4	Plscr4	0.854397
PPARb/d	NM_011145	2.03869
PPIA	NM_008907	1.30652
Prkci	Prkci	1.38368
Psap	Psap	1.90862
Ptges	Ptges	1.64923
PTGES(2)	NM_133783	1.10093
PU.1	NM_011355	0.32
Rab5a	Rab5a	1.03215
Rab5c	Rab5c	1.09708
Rab7	Rab7	0.913055
Rab7	Rab7	0.798458
RANTES	NM_013653	1.72254
RelA	NM_009045	0.502802
RelB	NM_009046	0.801262
Resistin	NM_022984	1.19305
RGMA	NM_177740	0.83269
RGMC	NM_027126	0.841323
Rilp	Rilp	2.6336
RPL11	NM_025919	1.21124
RPL13A	NM_009438	0.8395
RPL19	NM_009078	1.10894
RPL32	NM_172086	0.925258
RPS18	NM_011296	0.612792
RPS27A	NM_024277	1.14552
Runx-1	NM_001111021	0.685676
RXRg	NM_009107	0.692689
SDF1a/b	NM_021704	0.629021
SDHA	NM_023281	1.26702
sFRP1	sFRP1	1.25854
sFRP2	sFRP2	1.4339
sFRP3	sFRP3	1.38454
SHH	SHH	2.0133
SIRPa	NM_007547	1.92037
Sirpb1a	Sirpb1a	2.12838
SLC	NM_011124	0.952779
Slc40a1	Slc40a1	6.44444
SMAD1	NM_008539	0.732241
SMAD4	NM_008540	1.74906
SMAD5	NM_008541	0.607735
SMAD6	NM_008542	0.802675
SMPD1	SMPD1	0.698888
SNX10	NM_028035	1.37695
SOCS1	NM_009896	0.969075
SOCS2	NM_007706	0.708929
SOCS3	NM_007707	0.772428
SOD2	NM_013671	1.75874
Sox-4	NM_009238	0.717496
SP1	NM_013672	0.432208
SR1	NM_031195	1.12315
Src	Src	1.37999
ST3Gal1	NM_009177	1.25375
ST3Gal2	NM_009179	0.827467
ST3Gal4	NM_009178	0.852607
ST3Gal5	NM_001035228	0.663933
ST6Gal2	NM_172829	1.30551
ST6Galnac6	NM_001025311	1.00836
ST8Sia3	NM_009182	0.590719
STAT1	NM_009283	1.48974
TBP1	NM_011603	1.79647
TFRC	NM_011638	1.82223
Tfrc	Tfrc	1.40704
TGFb2	NM_009367	0.305261
TGFb3	NM_009368	3.12541
TGFbR2	NM_009371	1.17105
TICAM2/TRAM	NM_173394	0.917412
TIMP1	NM_001044384	1.64043
TIMP2	NM_011594	0.541894
TIRAP	NM_054096	2.01401
TLR11	NM_205819	1.09932
TLR12	NM_205823	0.817373
TLR13	NM_205820	2.24323
TLR2	NM_011905	1.25765
TLR3	NM_126166	1.57375
TLR6	NM_011604	1.18752
TLR7	NM_133211	1.27985
TLR8	NM_133212	0.718424
TLR9	NM_031178	2.19217
TNF	NM_013693	0.870132
TNFR1	NM_011609	0.627922
TNFR2p75	NM_011610	0.818114
Toca_1	Toca_1	1.02983
TRIF	NM_174989	0.0880378
TRIM14	NM_029077	1.90179
TRIM20	NM_019453	1.07965
TRIM27	NM_009054	0.932169
TRIM3	NM_018880	0.504338
TRIM30	NM_009099	1.49042
TRIM8	NM_053100	1.09462
TUBB3	NM_023279	0.803068
TWSG1	NM_023053	1.14009
UBC	XM_001471699	1.42078
VAMP3	VAMP3	2.63828
VDR	NM_009504	1.38398
VEGF_A	VEGF_A	1.01038
VEGFa	NM_001025250	0.746745
VEGFc	NM_009506	1.27073
Vti1b	Vti1b	1.08997
WNT1	WNT1	0.759065
WNT10B	WNT10B	2.23337
WNT7A	WNT7A	1.00583
WNT9A	WNT9A	1.2436
Xiap	Xiap	0.905977

## Sheet: Sheet2
Gene	Average expression level in CD11blo F480Hi		Gene	Average expression level in control macrophages
28SRNA	2406.27		28SRNA	2508.6
5430435G22Rik	86.2		5430435G22Rik	101
ABCB2	17.6667		ABCB2	15.6667
ABCB3	20.6		ABCB3	21.5333
Aco1	121.8		Aco1	149.2
ACVR1(ALK2)	96.3333		ACVR1(ALK2)	146.333
ACVR2A	111.8		ACVR2A	117.8
ACVR2B	24.6667		ACVR2B	20.6
ACVRL1(ALK1)	54.3333		ACVRL1(ALK1)	74.2		Background expression level = 30
AhR	38		AhR	65.2667
Akt1	11689.9		Akt1	7363.27
ALDOA	243.933		ALDOA	327.667
ALOX12	40.5333		Alox12	44.9333
Alox12	19.2667		ALOX12	18.8
ALOX15	966.2		ALOX15	1706.93
Alox5	180.933		Alox5	403
ANAC019	14.8		ANAC019	7.53333
anxa5	21.4667		anxa5	24.6667
Ap2a2	254.533		Ap2a2	252.067
Arf6	113.333		Arf6	95
Arg1	136.533		Arg1	340.533
ARGHDIA	60.4667		ARGHDIA	43.2667
Arrb1	155.4		Arrb1	202.667
Arrb2	163.867		Arrb2	228.333
AT1G62250	11.4		AT1G62250	9.46667
AT1G75170	16.6		AT1G75170	6.13333
AT1G76370	15.5333		AT1G76370	11.4
AT2G43280	25.6667		AT2G43280	19.5333
Axin1	38.1333		Axin1	65.6667
Axin2	30.4		Axin2	25.4667
b-actin	4779.33		b-actin	2594.6
B2M	6185.13		B2M	3202.93
Bad	18		Bad	27.3333
BAMBI	44.6667		BAMBI	77.8
BAX	117.533		BAX	194.333
BCA1	1115.33		BCA1	1616.93
bcl_1	268.133		bcl_1	421.733
BCL10	51.9333		BCL10	58
BCL2	65.4		BCL2	103.8
BIK	14.0667		BIK	10.6667
BMP1	204.067		BMP1	198.733
BMP2	39.9333		BMP2	44.8
BMP4	58.6		BMP4	66.6667
BMP5	181.133		BMP5	222.067
BMP6	29.4		BMP6	31.1333
BMP7	55.8667		BMP7	78.2
BMPR1A(ALK3)	1340.67		BMPR1A(ALK3)	831.933
BMPR1B(ALK6)	53.2		BMPR1B(ALK6)	74.9333
BMPR2	44.4667		BMPR2	36.9333
BRAK	30		BRAK	56.8667
BTLA	10.6667		BTLA	15.2
C5aR	29.4667		C5aR	30.3333
CAC2	148.467		CAC2	140.4
card9	33.5333		card9	33.6667
Caspase1	613.667		Caspase1	410.6
Caspase2	117.267		Caspase2	129.933
Caspase3	25.0667		Caspase3	29.4
Caspase7	75.9333		Caspase7	60.8
Caspase8	42.6		Caspase8	81.6667
Caspase9	18.5333		Caspase9	22.2
cathepsinB	1035.8		cathepsinB	1000.53
cathepsinD	424.333		cathepsinD	832
cathepsinF	139.533		cathepsinF	218
cathepsinH	783		cathepsinH	862.467
cathepsinK	34.8667		cathepsinK	36.5333
cathepsinL	361.4		cathepsinL	354.4
cathepsinS	3583.73		cathepsinS	2517
cathepsinZ	570.533		cathepsinZ	632.867
CCL1	56.9333		CCL1	49
CCR1	353.333		CCR1	807.933
CCR2	36.2		CCR2	37.4667
CCR3	67.6		CCR3	47.6
CCR4	41.8667		CCR4	33.4667
CCR5	1032.4		CCR5	845.267
CCR6	39.3333		CCR6	60.8667
CCR7	49.3333		CCR7	73.6667
CCR8	35.9333		CCR8	44.4
CD115	98.3333		CD115	98.4667
CD11b	64.8667		CD11b	90.2667
CD11c	30.8		CD11c	41.3333
CD123	1070.53		CD123	1002.6
CD14	356.133		CD14	764.267
CD18	1136.27		CD18	1200.67
CD1d1	76.9333		CD1d1	63.2
CD1d2	61.4		CD1d2	59.4
CD200	16.2667		CD200	9.93333
CD200R1	61.7333		CD200R1	51.8
CD200R2	37.9333		CD200R2	42.7333
CD200R3	32.8667		CD200R3	44.1333
CD200R4	697.667		CD200R4	522.267
CD205	12.4667		CD205	12.3333
CD32	184.333		CD32	325.467
CD33	49.3333		CD33	71.4
CD36	192.267		CD36	256.867
CD4	791.333		CD4	1030.33
CD40	23.1333		CD40	30.2667
CD40L	149.467		CD40L	243.4
CD44	429		CD44	483.8
CD47	644.733		CD47	536.267
CD48	573.333		CD48	485.467
CD51	21.4		CD51	56.3333
CD61	818.867		CD61	549.933
CD68	418.067		CD68	460.467
CD8	36.8		CD8	32.6
CD80	78.4		CD80	71.6
CD84	201.133		CD84	372.4
CD86	83.6		CD86	83.4
Cdc42	1632.8		Cdc42	1186.2
CHORDIN	2790.6		CHORDIN	2799.13
CIITA	969		CIITA	1124.73
CLEC1b	120		CLEC1b	129.333
CLIP	1438.93		CLIP	1336.4
Cltc	691.2		Cltc	431.733
Cmklr1	99.7333		Cmklr1	200.733
commongammachain	224.133		commongammachain	281.6
Cox1	2711.27		Cox1	2582.4
Cox2	4225.67		Cox2	2644.73
CROSSVEINLESS	31.5333		CROSSVEINLESS	30.4667
CRP	25.5333		CRP	22.3333
Csnk2a1	130.533		Csnk2a1	134.933
Csnk2b	41.4		Csnk2b	30.5333
CTACK	39.8667		CTACK	45.1333
CX3CR1	21.9333		CX3CR1	14.2667
CXCL16	155.733		CXCL16	138.8
Cybrd1	25.4		Cybrd1	25.4667
DAP12	2242.53		DAP12	1576.27
DC-SIGN	73		DC-SIGN	95.1333
DCAR	501.6		DCAR	344.6
DCAR1	346.067		DCAR1	240.533
DCIR	502.6		DCIR	331.067
Dectin-1	223.4		Dectin-1	262.867
Dectin2	632.267		Dectin2	307.2
Dkk-1	431.467		Dkk-1	361.8
Dkk-2	5.6		Dkk-2	16.7333
Dkk-3	50.5333		Dkk-3	56.4667
Dkk-4	98.5333		Dkk-4	129.867
DR3	202.933		DR3	232.333
DR5	34.3333		DR5	37.4
DR6	1159.6		DR6	1265
Dusp1	1086.13		Dusp1	593.2
DVL1	100.133		DVL1	152.267
DVL2	172.133		DVL2	246.267
DVL3	144.333		DVL3	164.867
EFNA1	34.8		EFNA1	43.0667
EFNA1	28.3333		EFNA1	37.7333
EFNA2	25.1333		EFNA2	33.6
EFNA4	33.9333		EFNA4	44.2667
EFNA5	2226.93		EFNA5	1553.4
EFNB1	17.7333		EFNB1	14.5333
EFNB2	19.8		EFNB2	12.2
EFNB3	34.8667		EFNB3	38.8667
ELC	21.6667		ELC	33.8
ENA78	44.5333		ENA78	65.6
Endoglin	372.267		Endoglin	325.8
Eotaxin	30.9333		Eotaxin	59.2
Eotaxin-2	892		Eotaxin-2	1043.07
Eotaxin-3	36.6		Eotaxin-3	31.4667
EphA1	26.8		EphA1	26.6667
EphA2	189		EphA2	289
EphA3	16.0667		EphA3	126.2
EphA4	23		EphA4	24.6667
EphB1	39.4667		EphB1	65
EphB2	25.3333		EphB2	47.7333
EphB4	38.4		EphB4	49.2
Eps15	96.4		Eps15	120.867
F4/80	724.533		F4/80	758.733
FADD	19.4667		FADD	16.8
Fas	43.2667		Fas	53.5333
Fas-L	36.2		Fas-L	31.8667
Fcgr2b	96.0667		Fcgr2b	105.8
FcgRIII	1444.6		FcgRIII	1678.27
FcGRIV	1403		FcGRIV	624.067
FcRe	15.3333		FcRe	37
FFAR2	56.2667		FFAR2	70.7333
FGF-1	17.3333		FGF-1	17.8
FGF-2	12.2667		FGF-2	15.2667
FGF-5	26.2667		FGF-5	19.7333
FIZZ1	2234.8		FIZZ1	3169
Foxo1	49		Foxo1	49.6
Fpr2	540.533		Fpr2	275.267
Fractalkine	25.8667		Fractalkine	32.9333
FURIN	220.067		FURIN	292.4
FV1	16.3333		FV1	19.8
Fzd1	114.267		Fzd1	111.2
Fzd10	22.6		Fzd10	40.0667
Fzd2	33.1333		Fzd2	41
Fzd3	70.5333		Fzd3	185.4
Fzd4	48.5333		Fzd4	65.4667
Fzd5	998.6		Fzd5	863.667
Fzd6	177.333		Fzd6	216.8
Fzd7	85.4		Fzd7	53.1333
Fzd8	17.5333		Fzd8	17.8
Fzd9	46.4		Fzd9	46.4
G-CSF	25		G-CSF	23.5333
GAIP	49.6		GAIP	78.6
Galphai1	21.2667		Galphai1	13.4667
Galphai2	162.533		Galphai2	201.933
Galphai3	25.2667		Galphai3	26.4
Galphaq/11	123.133		Galphaq/11	143.6
GAPDH	1100.47		GAPDH	1683.53
GCP2	24.5333		GCP2	39.6
Gli1	51.6667		Gli1	60.9333
Gli2	1297.07		Gli2	876.6
GMCSF	18.8667		GMCSF	11.7333
GMCSFR	106.8		GMCSFR	167.333
GNB2L1	1916.27		GNB2L1	2149.53
GPCR160	387		GPCR160	386.2
GPR15	84.4		GPR15	135.333
GPR33	54.8		GPR33	48.6667
GPR34	24.9333		GPR34	20.1333
GPR85	22.3333		GPR85	134.467
GREMLIN	72.4		GREMLIN	88.2667
GREMLIN2	155.333		GREMLIN2	167.533
GROa	43.8667		GROa	76.4
GROb	137.467		GROb	231.933
GROg	110		GROg	153.067
Gsk3b	31.9333		Gsk3b	98.8667
GUSB	56.9333		GUSB	98.2667
Hamp	28.6667		Hamp	43.6667
HDAC2	56		HDAC2	81.1333
HDAC3	39.5333		HDAC3	48.5333
HDAC5	52.0667		HDAC5	65.2
Helicard	16.1333		Helicard	15.5333
HIF1a	24.4		HIF1a	13.4667
HIF1N	12.0667		HIF1N	6.86667
HMGB1	228.8		HMGB1	303.4
HMOX1	499.533		HMOX1	343.933
HMOX2	76.8667		HMOX2	80.2667
HPRT1	450.533		HPRT1	400.267
HRK	296.2		HRK	289.933
HSP90AB1	323.533		HSP90AB1	242.267
ICAM-1	75.8		ICAM-1	74
IFNa	28.5333		IFNa	39.2667
IFNa6	35.6667		IFNa6	36.6
IFNaR1	44.4667		IFNaR1	45.1333
IFNb	134.067		IFNb	83
IFNg	27.0667		IFNg	18.8667
IFNgR1	188.933		IFNgR1	237.467
IFNgR2	10699.3		IFNgR2	7248.2
IgSR	966.467		IgSR	882
IHH	973.467		IHH	1059.93
IKBb	234.267		IKBb	287.667
IKK2b	36.4		IKK2b	40.7333
IL10	34.1333		IL10	18.8667
IL10Ra	44.4667		IL10Ra	37.6
IL10Rb	55.4667		IL10Rb	104.2
IL12p35	26.1333		IL12p35	30.2
IL12p40	25.6667		IL12p40	37.9333
IL12Rb1	32.1333		IL12Rb1	28.5333
IL12Rb2	36.0667		IL12Rb2	35.8667
IL13	139.933		IL13	177.867
IL13Ra1	21.2667		IL13Ra1	23.9333
IL13Ra2	16.4		IL13Ra2	17.2
IL17A	20.4		IL17A	22.2
IL17B	64.5333		IL17B	47.7333
IL17F	43.0667		IL17F	39.8667
IL18	643.8		IL18	304
IL18R1	31		IL18R1	47.7333
IL1b	98.5333		IL1b	64.6
IL1R	72.8		IL1R	205.8
IL1RA	103.2		IL1RA	290.733
IL21	18.8667		IL21	14.9333
IL23p19	45.8667		IL23p19	39.0667
IL23R	34.6667		IL23R	30.7333
il27ra	33.4667		il27ra	43
IL2Ra	8697.33		IL2Ra	5519.13
IL4	37.7333		IL4	22.1333
IL4Ra	28.2667		IL4Ra	46
IL6	25.3333		IL6	30.3333
IL8receptor_alpha	254.067		IL8receptor_alpha	235.267
IL8receptor_beta	52.1333		IL8receptor_beta	64.3333
INHbA	37.2667		INHbA	67
integrinb7	58.8667		integrinb7	77.6
intrgrinaE	27.4667		intrgrinaE	28.9333
IP10	221.267		IP10	140.067
IRAK-M	66.4		IRAK-M	105.2
IRAK1	41.1333		IRAK1	44.0667
IRAK4	37.8		IRAK4	42.1333
Ireb2	48.4667		Ireb2	42.8667
IRF3	62.8		IRF3	80.8667
IRF7	46.6		IRF7	74.2
Irg1	114.4		Irg1	136.4
ITAC	32.7333		ITAC	40.8
Itchy	39.6		Itchy	60.4667
ItgA5	47.2667		ItgA5	62.8667
ItgB5	48.2667		ItgB5	69.7333
ItgB6	54.5333		ItgB6	70.6
JAK1	21.7333		JAK1	27.4667
JAK2	39.8667		JAK2	44.7333
JAK3	60.4667		JAK3	80.3333
KCR	6.93333		KCR	8
LAIR1	171.933		LAIR1	181.267
LAMP-2CD107b	216		LAMP-2CD107b	418
Lamp1	713.6		Lamp1	947.8
Langerin	32.4667		Langerin	38.4667
Lcn2	3120.73		Lcn2	1531.73
LDHA	614.333		LDHA	638.267
LeptinR	82.9333		LeptinR	83.9333
LIGHT	360.133		LIGHT	367.867
LPLA2	752.6		LPLA2	588
LTbR	11.7333		LTbR	30.6
Ly49B	102.733		Ly49B	80.5333
Lymphotaxin	26.6		Lymphotaxin	148.867
Lymphotoxin-a	1396.93		Lymphotoxin-a	1627.73
Lymphotoxin-b	47.9333		Lymphotoxin-b	41.2667
Lyn	243.667		Lyn	265.067
M6R	39.7333		M6R	46.3333
MARCO	309.2		MARCO	290.4
MCL	196.333		MCL	305.267
Mcl-1	239.933		Mcl-1	234.867
MCP1	100.8		MCP1	136.333
MCP2	51.6667		MCP2	79.2
MCP3	50.2		MCP3	390.2
MDC	77.1333		MDC	91.8667
MEC	22.6667		MEC	29.0667
MerTK	47.7333		MerTK	64.8667
MGL1	156.2		MGL1	244.4
MICL_CLL-1	344.933		MICL_CLL-1	238.2
MIF	664.867		MIF	723.8
MIG	831.067		MIG	423.867
Mincle	94.6		Mincle	143.267
MIP1aS	974.6		MIP1aS	989.2
MIP1b	288.467		MIP1b	164.8
MIP3a	477.667		MIP3a	839.6
MMP12	25.4667		MMP12	22.0667
MMP13	23.2		MMP13	16.3333
MMP14	38.1333		MMP14	35.5333
MMP9	16.6		MMP9	12.8
MR1	229.067		MR1	204.733
MR1	34.6		MR1	32.6
MRC2	77.2		MRC2	128.867
Mst1r	41.4667		Mst1r	87.6667
MyD88	2565.87		MyD88	1343.07
NAP2	586.8		NAP2	817.333
NEU1	36.4		NEU1	51.6
NEU2	168.867		NEU2	169.933
NEU3	20.2667		NEU3	16.2
NEU4	54.2667		NEU4	50.6
NFAM-1	17.4667		NFAM-1	18.4
Nfkbia	4150.6		Nfkbia	2488.33
Nfkbie	134.733		Nfkbie	95.2
NLRP3	16.7333		NLRP3	20.4667
NOD1	72.9333		NOD1	72.4667
NOD2	15.8667		NOD2	20.6
NOGGIN	53.9333		NOGGIN	41.6
NONO	211.133		NONO	209.867
NOS2	31.0667		NOS2	57
Nramp1	303.267		Nramp1	389.333
Nramp2	64.8		Nramp2	116
P2Y12	52.8667		P2Y12	38.4667
P2Y13	109.667		P2Y13	84.2
P2Y14	125.333		P2Y14	124.133
p47phox	66.4667		p47phox	95.8667
PCSK5	27.8667		PCSK5	25.4
PCSK6	29.6667		PCSK6	29.4667
PCSK7	20.6667		PCSK7	27.0667
Pdpk1	37.0667		Pdpk1	41.5333
PF4	3751.67		PF4	4039.73
PGF	34.6		PGF	46.7333
PGK1	198.2		PGK1	211.467
Picalm	27.4667		Picalm	25.7333
Pik3c2b	52.5333		Pik3c2b	74.1333
Pik3r1	127.8		Pik3r1	110
PILR-a	2552.4		PILR-a	2532.33
PIM1	80.6667		PIM1	72.3333
PIR-A1	89		PIR-A1	83.8667
PIR-A2	75.6667		PIR-A2	66.2667
PIR-B	1480.13		PIR-B	1296.47
PIR-B	736.667		PIR-B	802.267
PLAUR	3067.47		PLAUR	1289.33
PLD2	14.6		PLD2	15.4667
PLD3	158.467		PLD3	192.667
PLD4	84.2		PLD4	103.133
Plscr1	13.3333		Plscr1	11.5333
Plscr2	19.8		Plscr2	11.5333
Plscr4	324.333		Plscr4	374.533
Pon1	74.7333		Pon1	106.4
Pon2	475.6		Pon2	498.2
PPARa	50.5333		PPARa	38.9333
PPARb/d	82.6667		PPARb/d	55.1333
PPARg	57.3333		PPARg	43.5333
PPIA	2464.67		PPIA	1828.53
Prkci	126.8		Prkci	99.8
Prkcz	25.7333		Prkcz	23.8
Psap	7327.87		Psap	3667.93
Ptch1	5.13333		Ptch1	6.73333
Ptges	92.2667		Ptges	85.3333
PTGES(2)	4307.13		PTGES(2)	4073.93
PTX3	16.2667		PTX3	8.53333
PU.1	54.2667		PU.1	154.933
Rab5a	202.667		Rab5a	262.267
Rab5b	36.6		Rab5b	28.2
Rab5c	104.6		Rab5c	108.267
Rab7	338.933		Rab7	353.133
Rab7	130.333		Rab7	180.933
RANK	32.6667		RANK	35.1333
RANKL	7.4		RANKL	6.33333
RANTES	167.933		RANTES	132.867
RARa	25.9333		RARa	36.9333
RelA	56.9333		RelA	108.333
RelB	545.467		RelB	650.467
Resistin	59.4667		Resistin	60.7333
RGMA	209.933		RGMA	270.067
RGMB	49.2667		RGMB	70.9333
RGMC	68		RGMC	93.5333
RIG-I	51.6667		RIG-I	40.6667
Rilp	9346		Rilp	4308
Ror2	36.4		Ror2	33.9333
RPL11	2311.6		RPL11	1831.87
RPL13A	1547.47		RPL13A	1568.47
RPL19	2391.2		RPL19	1919.87
RPL32	1939.8		RPL32	2442.33
RPS18	1737.27		RPS18	2370.6
RPS27A	2724.73		RPS27A	2579.87
RSK1	29.5333		RSK1	26.8667
RSK2	12.0667		RSK2	10.8667
RSK3	54.5333		RSK3	49.4667
Runx-1	327.933		Runx-1	492.4
RXRg	1074.87		RXRg	1673.07
SCARF2	30.3333		SCARF2	28.7333
SDF1a/b	45.1333		SDF1a/b	307.2
SDHA	121.4		SDHA	111
sFRP1	192.8		sFRP1	172.467
sFRP2	57.5333		sFRP2	50.7333
sFRP3	84.7333		sFRP3	84.2667
sFRP4	33.8667		sFRP4	24.2
SHH	1180.47		SHH	634.2
Siglec-1	21.4667		Siglec-1	36.5333
Siglec-5	25		Siglec-5	20.4667
siglec-e	41.6		siglec-e	39.7333
Siglec-g	14.4		Siglec-g	14.4667
Siglec-H	16		Siglec-H	29.4
SIGNR1	37.1333		SIGNR1	42.4667
SIRPa	66.2667		SIRPa	54.8
Sirpb1a	818.667		Sirpb1a	544
SLC	59.2667		SLC	71.6
Slc40a1	2793.73		Slc40a1	822
SMAD1	125.133		SMAD1	216.933
SMAD4	95.1333		SMAD4	72.3333
SMAD5	51.4667		SMAD5	87.2667
SMAD6	103.333		SMAD6	147.6
SMAD7	48.2667		SMAD7	58.2667
Smo	52		Smo	86.6
SMPD1	70.4		SMPD1	85.2
SNX10	78.4667		SNX10	68.8667
SOCS1	342		SOCS1	361.467
SOCS2	131.2		SOCS2	286.067
SOCS3	506.6		SOCS3	665.4
SOD2	558.133		SOD2	450.8
SOSTDC1	68.2		SOSTDC1	93.6667
Sox-4	251.2		Sox-4	355.533
SP1	107.467		SP1	259.4
SR1	160.267		SR1	167.4
Src	2185.33		Src	1686.93
ST3Gal1	2032.4		ST3Gal1	1614.47
ST3Gal2	79.8667		ST3Gal2	126.733
ST3Gal3	37.6667		ST3Gal3	43.8667
ST3Gal4	78.2		ST3Gal4	115.8
ST3Gal5	79		ST3Gal5	123.267
ST6Gal1	25		ST6Gal1	20.6667
ST6Gal2	95.8667		ST6Gal2	80.2
ST6Galnac1	34.8		ST6Galnac1	41.7333
ST6Galnac2	10.6		ST6Galnac2	16.1333
ST6Galnac3	18.2		ST6Galnac3	8.33333
ST6Galnac4	32.1333		ST6Galnac4	27.8667
ST6Galnac5	24.9333		ST6Galnac5	12.5333
ST6Galnac6	58.5333		ST6Galnac6	62.8
ST8Sia1	36.2		ST8Sia1	46.4667
ST8Sia2	10.4667		ST8Sia2	11
ST8Sia3	987.4		ST8Sia3	1708.73
ST8Sia4	49.0667		ST8Sia4	78.6
ST8Sia5	41.6		ST8Sia5	56.4
ST8Sia6	52.3333		ST8Sia6	59.8
STAT1	81.9333		STAT1	74.6
STAT2	41.1333		STAT2	33.6667
STAT3	45.8		STAT3	43
STAT4	42.8		STAT4	75.4667
STAT5A	18.2667		STAT5A	29
STAT5B	26.8667		STAT5B	54.4
STAT5B(2)	9.46667		STAT5B(2)	16.1333
STAT6	45.6		STAT6	51.8
Syk	34.2667		Syk	30.3333
TARC	13.4667		TARC	27.0667
TBP1	77.2667		TBP1	61.6667
TECK	39.3333		TECK	27
TF	29.6		TF	41.8667
Tfrc	104.8		TFRC	71.7333
TFRC	22.6		Tfrc	19.2
TGFb1	67.8667		TGFb1	121.4
TGFb2	78.5333		TGFb2	293.2
TGFb3	5888.27		TGFb3	2658.13
TGFbR1	43.5333		TGFbR1	90.1333
TGFbR2	183.2		TGFbR2	168.733
TGFbR3	21.4667		TGFbR3	21.1333
TICAM2/TRAM	56.2		TICAM2/TRAM	105.467
TIMP1	116.733		TIMP1	85
TIMP2	866.733		TIMP2	1452.67
TIMP3	16.2667		TIMP3	13.1333
TIMP4	14		TIMP4	7.8
TIRAP	1902.27		TIRAP	1235
TLR1	35.5333		TLR1	31.1333
TLR11	83.2667		TLR11	107.6
TLR12	495.867		TLR12	649.733
TLR13	3930.8		TLR13	1940
TLR2	96.8		TLR2	90.6
TLR3	115.267		TLR3	86.9333
TLR4	27.8667		TLR4	19.3333
TLR5	28.4667		TLR5	21.6667
TLR6	100.6		TLR6	82.6
TLR7	68.6		TLR7	59.8667
TLR8	54.4		TLR8	82.0667
TLR9	80.3333		TLR9	49.0667
TNF	158.933		TNF	204.133
TNFR1	767.4		TNFR1	1103.13
TNFR2p75	884.667		TNFR2p75	1167.8
TNFRSF14	40.1333		TNFRSF14	74.6667
tnfsf10	29.2667		tnfsf10	34.0667
Toca_1	193.067		Toca_1	261.8
TOLLIP	27.2667		TOLLIP	33.2667
TRADD	27.4		TRADD	31.2667
TRIF	69.3333		TRIF	74.9333
TRIM14	51.4		TRIM14	53.8
TRIM20	57.3333		TRIM20	76.0667
TRIM21	19.4		TRIM21	19.4667
TRIM25	39.6667		TRIM25	45.6
TRIM27	64.8667		TRIM27	69.8
TRIM3	58.0667		TRIM3	138.933
TRIM30	197.333		TRIM30	171.2
TRIM34	44.2		TRIM34	45.4667
TRIM35	54.2		TRIM35	43.9333
TRIM6	15.3333		TRIM6	15.4667
TRIM8	66.6667		TRIM8	75
TUBB3	292.067		TUBB3	380.933
TUBB4	21.8667		TUBB4	38.7333
TWSG1	1220.2		TWSG1	1041.13
TYK2	39.0667		TYK2	39.6667
UBC	2568.67		UBC	1936.93
VAMP3	3187.4		VAMP3	1214.73
VDR	133.067		VDR	114.8
VEGF_A	135.333		VEGF_A	197
VEGFa	24.2667		VEGFa	38.3333
VEGFb	39		VEGFb	71.2
VEGFc	336.733		VEGFc	291.8
Vti1b	261.867		Vti1b	242.467
Wdfy2	33.5333		Wdfy2	39.8667
WIF	20.8		WIF	29.2
Wisp1	29.3333		Wisp1	45.8
WNT1	384		WNT1	560.067
WNT10A	35		WNT10A	32.5333
WNT10B	438.667		WNT10B	237.8
WNT11	48.0667		WNT11	41
WNT16	179.6		WNT16	147.533
WNT2	32		WNT2	36
WNT2B	31.2667		WNT2B	42
WNT3	36.6		WNT3	21.2667
WNT3A	28.2667		WNT3A	33.6667
WNT4	43.6		WNT4	64.6667
Wnt5a	42.6		Wnt5a	63.6
WNT5B	34.0667		WNT5B	31
WNT6	21.6		WNT6	19.6
WNT7A	571.333		WNT7A	625.067
Wnt7b	26.6		Wnt7b	10.5333
WNT8A	58.2667		WNT8A	48.9333
WNT8B	42.9333		WNT8B	48.2667
WNT9A	225.467		WNT9A	214.467
WNT9B	40.2667		WNT9B	52.9333
Xiap	219.667		Xiap	282.8
YM1	24.5333		YM1	19.4667
